# Supplementary material for: The Tonoplast Topology Index—a new metric for describing vacuole organization
Source: Plant Methods. 2026 Jan 21;22:5. doi: 10.1186/s13007-025-01493-3 (PMC12821817; doi:10.1186/s13007-025-01493-3)
Supplement: Supplementary file 2 — Supplementary Material 2. Archive file in *.zip format containing scripts and a detailed manual for performing TTI determination. [file 13007_2025_1493_MOESM2_ESM.zip]

Archive with 3 entries (3 files):
- stage1_v1.ijm
- stage2_v1.ipynb
- TTI_manual_v1.pdf
